# Supplementary material for: Influence of Silver Fiber Morphology on the Dose–Response Relationship and Enrichment in Daphnia magna Studied by Elemental Imaging with LA-ICP-TOF-MS
Source: Chem Res Toxicol. 2024 Jan 8;37(2):292–301. doi: 10.1021/acs.chemrestox.3c00293 (PMC10880099; doi:10.1021/acs.chemrestox.3c00293)
Supplement: Supplementary file 2 — tx3c00293_si_002.txt [file tx3c00293_si_002.txt]

import h5py
import pandas as pd
import numpy as np
from scipy.ndimage import gaussian_filter
from imageio import imread
from datetime import datetime
import re
import matplotlib.pyplot as plt
from matplotlib import cm, ticker
import xml.etree.ElementTree as ET
import argparse
from matplotlib_scalebar.scalebar import ScaleBar

def element_xy(wholeset, element): 
    """get 2d array of intensities for element"""
    elxy = []
    for rows in np.unique(positions[scandirec2]):
        elxy.append(wholeset[element][wholeset[scandirec2] == rows].values.tolist())
    return np.array(elxy)

def xml_correct(imagepath, xmlpath, Xmin, Ymin, Xmax, Ymax):
    """takes image larger than scan area and extracts the treated area only."""
    imgxml = ET.parse(xmlpath)
    xmlroot = imgxml.getroot()

    img = imread(imagepath)

    ximg   = int(xmlroot[1][0].text)
    yimg   = int(xmlroot[1][1].text)
    width  = int(xmlroot[0][0].text)
    height = int(xmlroot[0][1].text)

    RelLasStartX = Xmin - ximg
    RelLasStartY = Ymin - yimg
    RelLasEndX   = RelLasStartX + Xmax
    RelLasEndY   = RelLasStartY + Ymax

    dropleft   = int( RelLasStartX / width  * img.shape[1] )
    droptop    = int( RelLasStartY / height * img.shape[0] )
    dropright  = int( (width  - RelLasEndX) / width  * img.shape[1] )
    dropbottom = int( (height - RelLasEndY) / height * img.shape[0] )

    correctimg = img[droptop:-dropbottom,dropleft:-dropright]
    return correctimg


parser = argparse.ArgumentParser(description="Take h5 and image (and xml) from Laser Ablation and make heatmap/countour image")
parser.add_argument("h5",              help="h5 file")
parser.add_argument("image",           help="image file")
parser.add_argument("xml",             nargs="?",     help="xml file")
parser.add_argument("--out", "-o",     help="Location of output (png)")
parser.add_argument("--mask", "-m",    type=float,    default = .05,      help="Change mask cutoff, default is .05")
parser.add_argument("--sample", "-s",  type=float,    default = .1,      help="Change sample size, default is .1")
parser.add_argument("--element", "-e", type=str,      default = "107Ag", help="Change element, default is 107Ag")
parser.add_argument("--shift", "-S",   type=str,      metavar = "element", help="Enables signal shift calculation")
parser.add_argument("--shiftout",      type=str,      help="Output a plot of signal shift to here.")
parser.add_argument("--prepost", "-p", action="store_true", help="Switches to evaluation of std-measurements before and after experiment")
parser.add_argument("--preposttxt", "-t",type=str,    help="Output a txt with average and standard deviation to here.")
parser.add_argument("--prepostout", "-P",type=str,    help="Output a plot of standard to here.")
parser.add_argument("--calibrate", "-c", type=str,    nargs="+", help="Files containing average value of pre- and post-std-measurement")
parser.add_argument("--calitxt", "-ct",type=str,    help="Output a txt with total ag in ng to here.")
parser.add_argument("--calunit", "-cu", action="store_true", help="Switch post-calibration unit from fg/um2 to pg/s")
parser.add_argument("--quantcarry", "-qc",  type=float,    default = .05, help="Change fraction from the left that is treated as carryover. Default is .05")
parser.add_argument("--suptitle", type=str, help="Particle name for paper")
parser.add_argument("--textspace", type=float, default = 1.08, help="Set distance of text. Default is 1.08")
parser.add_argument("--paper", action="store_true", help="Remove ticks, increase font size, remove extra text")
parser.add_argument("--scalepos", type=str, default="lower right", help="Position of scalebar. Default is lower right")

args = parser.parse_args()


species = args.element # which element are we looking for
frac = args.sample # which fraction of data is used
n = 500 # chunk size: how much of the dataframe is processed at a time
scandirec1 = "X" # rows go in which direction? necessary to know the downsampling direction
scandirec2 = "Y"
linespacing = 50 # space between lines in um

start = datetime.now()

# read in the h5 from tofwerk and extracts the x,y coords
f = h5py.File(args.h5, "r+")

spotdata = f["ImageData"]["SpotData"]["Data"]
x_y = spotdata[:, 1:]

# append the data to new datframe and extracts the elemental intensity
positions = pd.DataFrame(
        x_y,
        columns=[
            "X",
            "Y",
            "Z",
            "WriteIndex",
            "BuffIndex"])

# move x and y to start at 0 and save positions for image correlation
Xmin = positions.X.min()
Ymin = positions.Y.min()
positions["X"] = positions["X"] - positions.X.min()
positions["Y"] = positions["Y"] - positions.Y.min()

# assume a rectangular scan aligned with the axes
positions[scandirec2] = np.around(positions[scandirec2]) # round to nearest integer for lines
positions[scandirec1] = np.around(positions[scandirec1], decimals = 1) # round to 1st decimal for rows

# count unique elements in rows
rowpos, rowpop = np.unique(positions[scandirec2], return_counts=True)

split_positions = []
for pos in rowpos: # split positions by row-coordinate, only keep the first elements, equalizing row length
    split_positions.append(positions[positions[scandirec2] == pos][:rowpop.min()])

for split in split_positions[1:]: # harmonize coordinates in scan direction
    split[scandirec1] = split_positions[0][scandirec1].values

# downsample evenly for faster processing
split_downsampled = []
for split in split_positions:
    split_downsampled.append(split.iloc[np.linspace(0,rowpop.min()-1,int(rowpop.min()*frac),dtype=int)])

downsampled = pd.concat(split_downsampled[:]).reset_index(drop=True) #data is now rectangular and downsampled


lines = [downsampled[i : i + n] for i in range(0, downsampled.shape[0], n)]
line_index = [
    np.array(
        list(
            zip(
                x["WriteIndex"].astype("int64").to_numpy(),
                x["BuffIndex"].astype("int64").to_numpy(),
            )
        )
    )
    for x in lines
]

line_data = []
PeakData = f["PeakData"]["PeakData"]


# convert all data into line scans and appends them and extract it from the h5 file
print("Reading.", end="", flush=True)
for arr in line_index:

    new_arr = np.array([PeakData[x, y, 0, :] for x, y in arr])
    line_data.append(new_arr)
    print(".", end="", flush=True)

duration = datetime.now() - start
print("done after %.0fmin %.0fsec." % (divmod(duration.total_seconds(), 60)))

array_df = pd.DataFrame(np.concatenate(line_data))
PeakTable = f["PeakData"]["PeakTable"]["label"]

# extract elemental names from the column names from h5
pattern = r"(\[(?:\[??[^\[]*?\]))"
peak_list = [x.decode('ascii') for x in PeakTable]

matched_list = []

for x in peak_list:
    try:
        y = re.match(pattern, x).group(0)
        z = y.replace('[', '').replace(']', '')
        matched_list.append(z)
    except BaseException:
        matched_list.append("none")

array_df.columns = matched_list

array_df[array_df < 0] = 0

# add coordinates to data
whole = pd.concat([downsampled, array_df], axis = 1)

coord_y = np.unique(whole[scandirec2])
coord_x = np.unique(whole[scandirec1])

cps_xy = element_xy(whole, species)

cbar_label = "cps"
if args.calibrate:
    with open(args.calibrate[0], "r") as f:
        cal_pre = float(f.readline())
    with open(args.calibrate[1], "r") as f:
        cal_post = float(f.readline())

    # concentration values of calibration slides are hard coded
    # choose the right standard for the sample
    if "pre3" in args.calibrate[0] and "post3" in args.calibrate[1]:
        std_is_this = "Ag_Rod_3140"
        if args.calunit:
            cal_val = 5.72774583
            cbar_label = "pg/s"
        else:
            cal_val = 4.582196664
            cbar_label = "fg/µm²"
    elif "preN" in args.calibrate[0] and "postN" in args.calibrate[1]:
        std_is_this = "Ag_NWS_long"
        if args.calunit:
            cal_val = 56.44433164
            cbar_label = "pg/s"
        else:
            cal_val = 45.15546531
            cbar_label = "fg/µm²"
    else:
        raise ValueError("Different standards?")

    cal_pre1 = cal_val / cal_pre
    cal_post1 = cal_val / cal_post
    num_rows = cps_xy.shape[0]
    num_cols = cps_xy.shape[1]
    cal_list = np.reshape(np.linspace(cal_pre1, cal_post1, num_rows*num_cols),
                        (num_rows, num_cols))
    cps_xy = cps_xy * cal_list

    # calculate silver content in ng
    ag_total = (coord_y[-1] + 40) * (coord_x[-1] + 40) * np.average(cps_xy) / 1E6
    # calculate carry-over zone
    cps_carry = cps_xy[:,:round(cps_xy.shape[1] * args.quantcarry)]
    carry_x_dist = coord_x[round(len(coord_x) * args.quantcarry)]
    ag_carryover = (coord_y[-1] + 40) * carry_x_dist * np.average(cps_carry) / 1E6

    if args.calunit: # correct for different unit
        ag_total = ag_total * 0.8
        ag_carryover = ag_carryover * 0.8
    if args.calitxt:
        with open(args.calitxt, "w") as f:
            f.write('%.6e' % ag_total)
            f.write('\n')
            f.write('%.6e' % ag_carryover)
            f.write('\n')
else:
    ag_total = "??"
    std_is_this = "??"

if args.shift:
    xXx = np.linspace(0, coord_x.max()*coord_y.shape[0], whole[args.shift].shape[0])
    model = np.polyfit(xXx, whole[args.shift], 1)
    shift_ave = np.average(whole[args.shift])
    shift_drop = model[0]*xXx.max()
    shift_sl = model[0]

    print("--- Using " + args.shift + " as underlying standard ---")
    print("--- Slope:            " + '%.2e' % shift_sl)
    print("--- Average signal:   +" + '%.2e' % shift_ave)
    print("--- Change in signal: " + '%.2e' % shift_drop)
    print("--- Realtive change:  " + '%.2f' % (shift_drop/(shift_ave-.5*shift_drop)*100) + " %")

    plt.figure(figsize = (26,10))
    plt.plot(xXx, whole[args.shift])
    plt.plot(xXx, model[0]*xXx + model[1])

    text = "\n".join(("Using " + args.shift + " as underlying standard",
                     "Slope:            " + '%.2e' % shift_sl,
                     "Average signal:   +" + '%.2e' % shift_ave,
                     "Change in signal: " + '%.2e' % shift_drop,
                     "Realtive change:  " + '%.2f' % (shift_drop/(shift_ave-.5*shift_drop)*100) + " %"))
    plt.text(0, .85*whole[args.shift].max(), text)

    if args.shiftout:
        plt.savefig(args.shiftout,bbox_inches="tight")
    plt.close()

if args.prepost:
    # trim first and last 10% of every row for calibration measurements
    cps_trim = int(np.ceil(cps_xy.shape[1] /10))
    yYy = cps_xy[:,cps_trim:-cps_trim].flatten()
    xXx = np.linspace(0, 2* coord_x[-cps_trim*2-1], yYy.shape[0])

    model = np.polyfit(xXx, yYy, 1)
    prepost_ave = np.average(yYy)
    prepost_std = np.std(yYy)


    print("--- Looking at " + args.h5 + " ---")
    print("--- Average signal:  " + '%.4e' % prepost_ave)
    print("--- Std. deviation:  " + '%.4e' % prepost_std)

    plt.figure(figsize = (26,10))
    plt.plot(xXx, yYy)
    plt.plot(xXx, model[0]*xXx + model[1])

    plt.yscale("log")

    text = "\n".join(("--- Looking at " + args.h5 + " ---",
                     "Average signal:  " + '%.4e' % prepost_ave,
                     "Std. deviation:  " + '%.4e' % prepost_std))
    plt.text(0, .6*yYy.max(), text)

    if args.preposttxt:
        with open(args.preposttxt, "w") as f:
            f.write('%.6e' % prepost_ave)
            f.write('\n')
            f.write('%.6e' % prepost_std)

    if args.prepostout:
        plt.savefig(args.prepostout,bbox_inches="tight")
    plt.close()

# gauss smoothing noise
gauss_xy = gaussian_filter(cps_xy, [.7,30*frac]) # sigma is small for Y, big for X

if args.xml: # use xml if provided, just read the image if not
    img = xml_correct(args.image, args.xml, Xmin, Ymin, coord_x.max(), coord_y.max())
else:
    img = imread(args.image)

colmap = "gist_ncar"

if args.suptitle:
    supname = args.suptitle
else:
    supname = args.h5

if args.paper:
    plt.rcParams.update({'font.size': 25})
else:
    plt.rcParams.update({'font.size': 14})
plt.rcParams['font.sans-serif'] = "DejaVu Sans"

# plot image, as well as linear and log scale
plt.figure(figsize = (26,10))

ax2 = plt.subplot(1,3,1)
if args.paper:
    ax2.get_xaxis().set_ticks([])
    ax2.get_yaxis().set_ticks([])
ax2.imshow(img, extent = [0,coord_x.max(),0,coord_y.max()])
if args.paper:
    scalebar = ScaleBar(1, "µm", length_fraction=0.4, location=args.scalepos, box_alpha=.35)
    ax2.add_artist(scalebar)

ax1 = plt.subplot(1,3,2)
if args.paper:
    ax1.get_xaxis().set_ticks([])
    ax1.get_yaxis().set_ticks([])
levels = np.linspace(0,2000,21)
ticks =  np.linspace(0,2000,11)
plt.imshow(img, extent = [0,coord_x.max(),0,coord_y.max()])
plt.contourf(coord_x, coord_y[::-1], gauss_xy, alpha = .35, cmap=cm.get_cmap(colmap), levels=levels)
plt.colorbar(fraction=.0445, label=cbar_label, ticks=ticks)
plt.contour(coord_x, coord_y[::-1], gauss_xy, alpha = .5, cmap=cm.get_cmap(colmap), levels=levels)

if not args.paper:
    plt.title("Linear scale")

ax3 = plt.subplot(1,3,3)
if args.paper:
    ax3.get_xaxis().set_ticks([])
    ax3.get_yaxis().set_ticks([])
levels = [10**x for x in range(-2,5)]
plt.imshow(img, extent = [0,coord_x.max(),0,coord_y.max()])
plt.contourf(coord_x, coord_y[::-1], gauss_xy, locator=ticker.LogLocator(), alpha = .35, cmap=cm.get_cmap(colmap), levels=levels)
cbar_ticks = [[np.around(x*y, 2) for x in range(1,10)] for y in np.logspace(-2, 3, 6)]
cbar_ticks = [item for sublist in cbar_ticks for item in sublist]
cbar_ticks.append(10000)
plt.colorbar(fraction=.0445, label=cbar_label, ticks=cbar_ticks)

plt.contour(coord_x, coord_y[::-1], gauss_xy, locator=ticker.LogLocator(), alpha = .5, cmap=cm.get_cmap(colmap), levels=levels)
if not args.paper:
    plt.title("Logarithmic scale")

for i in range(2): # adjust output size of middle image
    plt.tight_layout()
    leftbox = ax1.get_position()
    midbox = ax2.get_position()
    ax2.set_position([midbox.x0, leftbox.y0, midbox.width, leftbox.height])

if not args.paper:
    plt.text(-.1, args.textspace, supname,
             fontsize=25, weight = "bold", transform=ax1.transAxes)
    plt.text(.5, args.textspace, "Total Ag content: "+ "{:6.3f}".format(ag_total) + " ng         Ag in " + "{:.0f}".format(args.quantcarry*100) + "%-carry-over-zone: " +
             "{:.3f}".format(ag_carryover) + " ng (" + "{:.1f}".format(ag_carryover/ag_total*100) + "%)",
             fontsize=16, weight = "medium", transform=ax2.transAxes, ha="center")

if args.out:
    plt.savefig(args.out,bbox_inches="tight")
    print("Plotted to " + args.out + ".")
else:
    plt.show()
    print("Process finished.")
print(np.amax(cps_xy))
print(np.amax(gauss_xy))
